# Supplementary material for: The Valence of Self-Generated (Status Updates) and Other-Generated (Wall-Posts) Information Determines Impression Formation on Facebook
Source: PLoS One. 2015 Jun 18;10(6):e0125064. doi: 10.1371/journal.pone.0125064 (PMC4472695; doi:10.1371/journal.pone.0125064)
Supplement: S1 Dataset — (XLS) [file pone.0125064.s001.xls]

## Sheet: Dataset s1
Order	Word	Likeability	Meaning	Likeability_variance	Notes	Selected
1	loyal	5.4429	3.9063	0.366253		POSITIVE
2	friendly	5.3286	3.9063	0.774534		POSITIVE
3	interesting	5.3286	3.9063	0.687578		POSITIVE
4	trustworthy	5.2429	3.9063	0.737267		POSITIVE
5	happy	5.2286	3.9688	0.758592		POSITIVE
6	truthful	5.2143	3.9375	0.750518		POSITIVE
7	cheerful	5.1714	3.9688	0.752795		POSITIVE
8	good-humoured	5.0857	3.8438	0.601242		POSITIVE
9	kind	5.0714	3.9063	0.733954		POSITIVE
10	honest	5.0714	3.9375	1.11077		POSITIVE
11	kind-hearted	5.0571	3.8125	1.12712		POSITIVE
12	humorous	5.0143	3.9063	0.651967		POSITIVE
13	trustful	5	3.875	0.753623		POSITIVE
14	warm	4.9714	3.8438	0.72381		POSITIVE
15	amusing	4.9571	3.9375	0.505383		POSITIVE
16	comical	4.9429	3.9063	0.663354		POSITIVE
17	likable	4.9286	3.8438	0.646998		POSITIVE
18	honourable	4.9143	3.7813	1.06501
19	understanding	4.9143	3.9375	1.15197
20	generous	4.9143	3.9688	0.717184	Best meaning score for this value	POSITIVE
21	considerate	4.9	3.9375	0.613043
22	broad-minded	4.8714	3.6563	0.72236
23	warm-hearted	4.8714	3.8125	0.751346
24	easygoing	4.8714	3.9375	0.72236
25	good-natured	4.8571	3.8438	0.732919
26	reliable	4.8571	3.9375	1.05176
27	pleasant	4.8429	3.9375	1.03292
28	unselfish	4.8143	3.8438	0.588199
29	helpful	4.8143	3.9688	0.675155
30	open-minded	4.8	3.9063	0.684058
31	companionable	4.7857	3.4688	0.663561
32	good	4.7857	3.9063	0.982402
33	trusting	4.7857	3.9063	0.953416
34	imaginative	4.7857	3.9375	0.750518
35	quick-witted	4.7714	3.8438	0.700621
36	good-tempered	4.7714	3.9063	0.584679
37	polite	4.7714	3.9688	0.874534
38	witty	4.7571	3.875	0.969151
39	thoughtful	4.7429	3.9375	0.715528
40	decent	4.7286	3.7188	1.47598
41	wise	4.7286	3.9375	0.664389
42	agreeable	4.7143	3.7813	1.19255
43	enthusiastic	4.7143	3.9375	0.786749
44	appreciative	4.7	3.875	0.647826
45	nice	4.7	3.9063	1.14058
46	positive	4.6857	3.9688	1.0882
47	kindly	4.6714	3.8125	0.919462
48	sharp-witted	4.6429	3.8125	41.4609
49	optimistic	4.6429	3.9375	0.667702
50	sociable	4.6429	3.9375	0.841615
51	entertaining	4.6286	3.9375	0.758592
52	clean	4.6143	3.9375	0.878054
53	brilliant	4.6	3.9063	1.63478
54	intelligent	4.5714	3.8438	0.915114
55	admirable	4.5571	3.875	1.14886
56	respectful	4.5571	3.9063	1.03292
57	sympathetic	4.5571	3.9063	0.77205
58	lively	4.5429	3.9063	0.686542
59	able	4.5286	3.7188	0.658592
60	outgoing	4.5286	3.7813	0.861491
61	competent	4.5286	3.875	0.977433
62	charming	4.5286	3.9063	0.774534
63	forgiving	4.5286	3.9375	1.2383
64	intellectual	4.5286	3.9375	1.38323
65	romantic	4.5286	3.9375	0.890476
66	sincere	4.5143	3.875	1.52878
67	well-mannered	4.5143	3.9063	0.833126
68	amiable	4.5	3.3438	0.804348
69	responsible	4.5	3.9063	0.833333
70	creative	4.5	3.9375	1.18116
71	clear-headed	4.4857	3.7188	0.920083
72	grateful	4.4857	3.9063	0.804141
73	ambitious	4.4714	3.9688	0.948447
74	moral	4.4429	3.8438	1.00393
75	relaxed	4.4429	3.8438	0.77205
76	talented	4.4429	3.9063	1.03292
77	bright	4.4429	3.9375	0.945963
78	cooperative	4.4143	3.8438	0.854865
79	outstanding	4.4143	3.8438	1.02878
80	social	4.4143	3.875	1.31863
81	ethical	4.3857	3.6563	1.13892
82	resourceful	4.3857	3.75	0.820083
83	gracious	4.3857	3.7813	0.791097
84	light-hearted	4.3857	3.7813	0.936025
85	courageous	4.3857	3.875	0.849068
86	confident	4.3857	3.9375	0.820083
87	spirited	4.3714	3.5625	0.758592
88	attentive	4.3714	3.875	0.700621
89	clever	4.3714	3.875	0.932505
90	courteous	4.3571	3.625	0.986542
91	inventive	4.3571	3.875	0.986542
92	productive	4.3429	3.8125	0.663354
93	humble	4.3429	3.8438	1.09814
94	self-sufficient	4.3286	3.875	0.948447
95	hopeful	4.3286	3.9063	0.774534
96	respectable	4.3143	3.9375	0.943271
97	capable	4.3	3.9375	1.05362
98	patient	4.3	3.9375	0.995652
99	talkative	4.3	3.9375	1.28551
100	smart	4.3	3.9688	1.02464
101	independent	4.2857	3.9063	1.01863
102	adventurous	4.2857	3.9375	1.0766
103	tolerant	4.2857	3.9375	0.960663
104	dependable	4.2714	3.9375	2.25859
105	gentle	4.2714	3.9375	1.01222
106	self-contented	4.2571	3.6875	1.23727
107	logical	4.2571	3.875	0.918427
108	calm	4.2571	3.9063	0.918427
109	educated	4.2571	3.9375	1.06335
110	dignified	4.2429	3.7813	0.795238
111	punctual	4.2429	3.9063	1.34596
112	constructive	4.2286	3.7813	0.990476
113	efficient	4.2286	3.9688	0.845549
114	cool-headed	4.2174	3.8125	1.26087
115	conscientious	4.2143	3.7813	1.15631
116	skilful	4.2143	3.7813	0.837474
117	modest	4.1857	3.9063	1.08095
118	venturesome	4.1714	2.875	1.01366
119	individualistic	4.1571	3.7813	1.2648
120	mature	4.1571	3.9063	0.974948
121	rational	4.1429	3.7188	0.964803
122	consistent	4.1429	3.8125	1.31263
123	level-headed	4.1429	3.8125	0.964803
124	observant	4.1429	3.9063	0.964803
125	cultured	4.1286	3.7188	0.896273
126	reasonable	4.1286	3.8438	0.896273
127	artistic	4.1143	3.9063	1.40704
128	soft-hearted	4.1	3.7188	1.25072
129	high-spirited	4.1	3.9063	1.22174
130	excited	4.1	3.9688	0.931884
131	energetic	4.0857	3.9375	0.630228
132	composed	4.0571	3.8125	0.808282
133	original	4.0571	3.8125	1.01118
134	skilled	4.0571	3.875	1.06915
135	wholesome	4.0429	3.4063	1.14306
136	experienced	4.0429	3.9375	0.882195
137	casual	4.0286	3.8125	1.27453
138	perceptive	4.0286	3.8125	1.07164
139	progressive	4.0143	3.5625	0.912836
140	fearless	4.0143	3.9063	0.912836
141	proficient	4	2.9063	0.637681
142	active	3.9857	3.9375	0.883851
143	ingenious	3.9855	3.5625	1.45567
144	literary	3.9714	3.4375	1.21656
145	well-read	3.9571	3.5625	1.08509
146	realistic	3.9571	3.9375	0.940166
147	tactful	3.9429	3.8125	1.21408
148	purposeful	3.9286	3.5938	0.704969
149	versatile	3.9143	3.7188	1.20994
150	vivacious	3.9	2.875	1.13478
151	sportsmanlike	3.9	3.6875	1.07681
152	tender	3.9	3.8125	0.786957
153	eager	3.9	3.875	0.526087
154	studious	3.8714	3.6563	0.896273
155	decisive	3.8714	3.9063	0.780331
156	earnest	3.8571	3.4063	1.05176
157	alert	3.8571	3.7813	0.964803
158	excitable	3.8571	3.8438	1.02277
159	curious	3.8571	3.9375	0.674948
160	diligent	3.8429	3.375	0.887992
161	practical	3.8429	3.875	1.00393
162	well-spoken	3.8429	3.9688	1.2648
163	daring	3.8143	3.9063	0.791097
164	sensitive	3.8143	3.9375	1.54472
165	sentimental	3.7857	3.7813	0.779503
166	lucky	3.7857	3.875	1.09834
167	quick	3.7857	3.875	0.86646
168	sophisticated	3.7857	3.9063	0.837474
169	self-confident	3.7714	3.875	1.10642
170	fashionable	3.7714	3.9063	1.1354
171	prompt	3.7571	3.8125	0.998137
172	enterprising	3.7429	3.6875	1.09234
173	tidy	3.7429	3.9375	0.860455
174	self-controlled	3.7143	3.625	1.2795
175	cordial	3.7	2.6875	1.19855
176	exuberant	3.7	3.1875	0.937681
177	suave	3.6857	3.4688	1.03023
178	unconventional	3.6857	3.6563	1.60994
179	objective	3.6857	3.7188	0.827329
180	disciplined	3.6857	3.9375	0.798344
181	self-disciplined	3.6857	3.9375	0.827329
182	philosophical	3.6714	3.7813	0.948447
183	opportunist	3.6714	3.8125	1.47019
184	self-reliant	3.6714	3.8125	1.12236
185	accurate	3.6714	3.8438	0.861491
186	subtle	3.6714	3.875	0.716563
187	inoffensive	3.6571	3.6875	0.837267
188	realist	3.6571	3.8125	0.837267
189	sensible	3.6429	3.9375	1.18944
190	popular	3.6143	3.9063	1.42878
191	refined	3.6	3.625	0.678261
192	convincing	3.6	3.9375	0.62029
193	discreet	3.5857	3.7188	1.08675
194	orderly	3.5857	3.7188	0.767909
195	thorough	3.5857	3.8125	1.20269
196	eccentric	3.5571	3.8438	1.32277
197	inquisitive	3.5571	3.8438	1.75756
198	precise	3.5571	3.9688	1.00393
199	moralistic	3.5429	3.5	1.29524
200	obliging	3.5429	3.8125	0.860455
201	idealistic	3.5286	3.7813	1.12236
202	daydreamer	3.5286	3.8125	1.4412
203	strong-minded	3.5286	3.9063	1.00642
204	modern	3.5	3.8125	0.775362
205	bold	3.5	3.875	0.601449
206	neat	3.4857	3.9375	0.862112
207	frank	3.4571	3.6563	1.15031
208	congenial	3.4286	2.0938	1.20497
209	scientific	3.4286	3.7813	0.828157
210	innocent	3.4286	3.875	0.886128
211	proud	3.4286	3.9375	1.40787
212	systematic	3.4	3.7188	1.14203
213	soft-spoken	3.4	3.8438	1.2
214	emotional	3.4	3.9063	1.22899
215	careful	3.4	3.9688	0.794203
216	clean-cut	3.3714	3.5938	0.816563
217	vigorous	3.3429	3.7188	1.09814
218	informal	3.3429	3.8125	0.837267
219	untiring	3.3429	3.8438	0.837267
220	persistent	3.3429	3.9375	1.12712
221	upright	3.3286	3.3125	0.745549
222	silly	3.3286	3.9375	1.35424
223	well-bred	3.2857	3.2188	1.2795
224	nonconforming	3.2857	3.7813	1.2795
225	persuasive	3.2857	3.9375	0.757764
226	middleclass	3.2714	3.375	0.577433
227	tough	3.2714	3.875	1.33106
228	mathematical	3.2571	3.75	1.20828
229	self-assured	3.2571	3.8125	0.918427
230	direct	3.2571	3.875	0.773499
231	normal	3.2286	3.7188	1.45424
232	meditative	3.2143	3.5	0.895445
233	definite	3.2143	3.5625	0.779503
234	methodical	3.2143	3.75	0.634576
235	deliberate	3.2	3.75	0.771014
236	candid	3.1857	2.4063	1.31284
237	cautious	3.1857	3.875	0.64617
238	impulsive	3.1857	3.875	1.16791
239	daredevil	3.1714	3.8438	1.10062
240	theatrical	3.1571	3.9063	1.40973
241	radical	3.1429	3.5	0.964803
242	extravagant	3.1429	3.9375	1.54451
243	satirical	3.1286	2.9375	1.56294
244	outspoken	3.1286	3.8438	1.30207
245	prideful	3.1	3.75	1.3087
246	forward	3.0857	3.875	1.06501
247	obedient	3.0714	3.875	1.37164
248	clownish	3.0571	3.6563	1.12712
249	moderate	3.0571	3.7188	0.489441
250	poised	3.0435	3.3438	0.659847
251	sarcastic	3.0429	3.9063	1.8677
252	nonchalant	3	3.25	0.637681
253	authoritative	3	3.9063	1.13043
254	headstrong	2.9714	3.8125	1.59337
255	old-fashioned	2.9571	3.8438	0.708282
256	opinionated	2.9571	3.875	1.83872
257	unpredictable	2.9571	3.9375	1.23002
258	thrifty	2.9429	2.6563	1.30104
259	wordy	2.9429	3.7188	0.750311
260	conventional	2.9429	3.8438	0.808282
261	perfectionistic	2.9429	3.8438	1.06915
262	bashful	2.9143	3.5313	1.00704
263	irreligious	2.9	3.1563	1.3087
264	righteous	2.9	3.625	1.85942
265	rebellious	2.9	3.9375	1.48261
266	prudent	2.8714	2.9688	1.01222
267	meticulous	2.8714	3.375	1.18613
268	self-conscious	2.8571	3.875	0.732919
269	serious	2.8571	3.9688	0.848861
270	quiet	2.8286	3.9063	0.636853
271	self-critical	2.8286	3.9375	1.10062
272	shy	2.7857	3.9063	0.663561
273	impressionable	2.7429	3.7188	1.49814
274	spendthrift	2.7286	1.9375	1.50497
275	inexperienced	2.7143	3.8438	0.728778
276	ordinary	2.7	3.6875	1.08261
277	choosy	2.7	3.8125	0.821739
278	naive	2.6857	3.875	0.56646
279	misfit	2.6571	3.6563	1.44596
280	unmethodical	2.6429	3.25	0.899586
281	shrewd	2.6286	2.9688	1.51222
282	self-satisfied	2.6286	3.6875	1.83106
283	average	2.6286	3.7813	0.845549
284	meek	2.6143	2.8438	1.37081
285	conformist	2.6143	3.625	0.993996
286	gossipy	2.6143	3.8438	1.34182		NEUTRAL
287	reserved	2.6143	3.9063	0.791097		NEUTRAL
288	profane	2.6	2.1563	1.37391	meaning < 3.7
289	dependent	2.6	3.9063	1.31594		NEUTRAL
290	religious	2.6	3.9688	1.63478	Var above 1.5
291	unlucky	2.5857	3.75	1.05776		NEUTRAL
292	squeamish	2.5714	3.8438	1.11801		NEUTRAL
293	gullible	2.5429	3.8438	0.802484		NEUTRAL
294	clumsy	2.5286	3.8438	0.919462		NEUTRAL
295	painstaking	2.4857	3.4375	1.18095	meaning < 3.7
296	undecided	2.4857	3.75	1.32588		NEUTRAL
297	compulsive	2.4857	3.8125	0.891097		NEUTRAL
298	conservative	2.4783	3.3438	1.34143	meaning < 3.7
299	frivolous	2.4714	3.125	1.32526	meaning < 3.7
300	indifferent	2.4714	3.875	1.00642		NEUTRAL
301	timid	2.4714	3.9063	0.658592		NEUTRAL
302	blunt	2.4714	3.9375	1.26729		NEUTRAL
303	cunning	2.4571	3.8438	2.33872	Var above 1.5
304	foolhardy	2.4429	2.7188	1.00393	meaning < 3.7
305	unpoised	2.4429	2.8438	0.77205	meaning < 3.7
306	forgetful	2.4429	3.9375	0.656108		NEUTRAL
307	imitative	2.4286	3.1875	0.944099	meaning < 3.7
308	inhibited	2.4143	3.4688	0.941822	meaning < 3.7
309	conforming	2.4143	3.75	1.17371		NEUTRAL
310	showy	2.4143	3.8125	1.11573		NEUTRAL
311	noisy	2.4143	4	0.912836		NEUTRAL
312	sceptical	2.3857	3.75	1.08095
313	unsophisticated	2.3857	3.7813	0.762112
314	nervous	2.3857	3.9063	0.704141	Best meaning score for this value	NEUTRAL
315	untidy	2.3857	3.9375	0.878054	Best meaning score for this value	NEUTRAL
316	resigned	2.3714	3.375	0.816563
317	nonconfident	2.3623	3.6563	0.910912
318	boisterous	2.3571	3.6875	1.0735
319	jumpy	2.3571	3.7188	0.725673
320	restless	2.3286	3.9063	0.919462
321	superstitious	2.3143	3.875	1.0882
322	noninquisitive	2.3	3.4688	1.22754
323	hesitant	2.3	3.9063	0.618841
324	messy	2.3	3.9063	1.22754
325	illogical	2.2899	3.7188	1.09122
326	crafty	2.2857	3.7188	1.65631
327	unconfident	2.2857	3.9063	1.04762
328	worrier	2.2857	3.9375	0.84472
329	unstudious	2.2714	3.6563	0.896273
330	unpopular	2.2714	3.75	1.09917
331	absent-minded	2.2714	3.8125	0.867288
332	solemn	2.2571	3.3125	1.09234
333	self-concerned	2.2571	3.6875	1.1793
334	critical	2.2571	3.9688	1.58509
335	passive	2.2429	3.7188	0.998137
336	unskilled	2.2429	3.875	0.737267
337	unruly	2.2286	3.5625	1.19337
338	self-righteous	2.2286	3.7188	1.07743
339	unoriginal	2.2286	3.7813	1.19337
340	changeable	2.2143	3.625	0.982402
341	uncultured	2.2	3.7188	1.0029
342	unsystematic	2.2	3.7813	0.684058
343	lonely	2.1857	3.875	1.39979
344	indecisive	2.1857	3.9375	1.05197
345	mediocre	2.1571	3.375	1.17785
346	rash	2.1571	3.75	0.887992
347	lonesome	2.1571	3.8438	1.23582
348	reckless	2.1571	3.9375	1.43872
349	melancholy	2.1429	3.1875	1.63147
350	impractical	2.1429	3.875	0.993789
351	unindustrious	2.1286	2.8125	1.0412
352	worrying	2.1286	3.9375	0.635404
353	submissive	2.1143	3.4375	0.972257
354	helpless	2.1	3.9375	1.01884
355	irrational	2.0857	3.8438	1.32588
356	strict	2.0857	3.8438	0.920083
357	unobservant	2.0714	3.8125	1.02381
358	childish	2.0714	3.9063	1.16874
359	listless	2.0429	2.625	0.795238
360	ungraceful	2.0429	3.75	0.824224
361	loud-mouthed	2.0429	3.9375	1.57785
362	uncongenial	2.0286	2.0313	0.72381
363	hard-hearted	2.0286	3.7188	1.68033
364	stern	2.0286	3.7813	0.955694
365	anxious	2.0286	3.8125	0.810766
366	immature	2.0143	3.9063	1.17371
367	inefficient	2.0143	3.9688	0.651967
368	withdrawing	2	3.25	0.911765
369	preoccupied	2	3.8438	0.84058
370	unromantic	2	3.875	1.01449
371	oversensitive	2	3.9063	0.869565
372	maladjusted	1.9857	2.9375	0.738923
373	crude	1.9857	3.8125	1.81139
374	dominating	1.9857	3.875	1.08675
375	unhealthy	1.9857	3.875	0.999793
376	inconsistent	1.9857	3.9063	0.941822
377	wishy-washy	1.9714	3.375	1.12961
378	inaccurate	1.9714	3.8125	0.897723
379	disobedient	1.9714	3.8438	1.30352
380	overconfident	1.9714	3.9375	1.41946
381	immodest	1.9571	3.375	1.17205
382	tense	1.9571	3.7813	0.882195
383	foolish	1.9429	3.8438	1.12712
384	stubborn	1.9429	3.875	0.866253
385	aimless	1.9286	3.8125	0.994824
386	belligerent	1.9143	1.9375	1.58675
387	down-hearted	1.9143	3.6563	0.891097
388	overcautious	1.9143	3.875	0.659213
389	touchy	1.9	3.8125	1.13478
390	unadventurous	1.9	3.875	1.13478
391	materialistic	1.9	3.9063	0.757971
392	self-possessed	1.8857	3.1563	1.95776
393	inattentive	1.8857	3.5625	1.0882
394	suspicious	1.8857	3.9375	0.827329
395	unenterprising	1.8714	3.3125	0.838302
396	uninquisitive	1.8714	3.5938	0.693375
397	fearful	1.8714	3.875	0.867288
398	insecure	1.8571	3.875	0.761905
399	sad	1.8571	3.9063	1.25466
400	careless	1.8571	3.9375	0.964803
401	finicky	1.8429	2.625	0.830021
402	unemotional	1.8429	3.875	1.0619
403	demanding	1.8429	3.9375	1.49669
404	troubled	1.8286	3.875	1.04265
405	forceful	1.8286	3.9375	1.07164
406	lazy	1.8286	4	1.04265
407	obstinate	1.8143	2.6563	0.64617
408	fickle	1.8143	3.5313	1.10994
409	temperamental	1.8143	3.8125	0.907039
410	nosey	1.8143	3.9375	0.762112
411	silent	1.8143	3.9688	1.10994
412	unwise	1.8	3.875	0.973913
413	irresponsible	1.8	3.9063	0.828986
414	weak	1.7714	3.8125	0.874534
415	withdrawn	1.7571	3.6563	1.08509
416	unsportsmanlike	1.7571	3.75	0.766253
417	tactless	1.7429	3.8125	1.1793
418	domineering	1.7286	3.5	1.50497
419	discontented	1.7286	3.625	1.07019
420	unobliging	1.7286	3.7188	0.925259
421	envious	1.7286	3.9375	0.693375
422	self-conceited	1.7143	2.9063	1.45342
423	cynical	1.7143	3.7813	1.16356
424	unhappy	1.7143	3.9375	1.01863
425	dissatisfied	1.7	3.8125	0.908696
426	possessive	1.7	3.8438	0.850725
427	highly-strung	1.6857	3.625	0.740373
428	frustrated	1.6857	3.75	0.8853
429	unproductive	1.6857	3.9063	0.798344
430	neurotic	1.6714	3.4063	1.6441
431	argumentative	1.6714	3.9688	1.0354
432	sloppy	1.6571	3.7188	1.01118
433	purposeless	1.6571	3.7813	1.18509
434	incompetent	1.6571	3.8125	0.866253
435	unentertaining	1.6571	3.875	0.634369
436	hot-headed	1.6429	3.8125	1.18944
437	insolent	1.6286	2.7813	1.3383
438	unimaginative	1.6286	3.8438	0.90352
439	moody	1.6232	3.9688	0.76769
440	egotistical	1.6143	3.625	1.13892
441	unpunctual	1.6143	3.875	0.878054
442	inattentive	1.6	3.5938	0.591304
443	unintellectual	1.6	3.75	1.17101
444	unintelligent	1.6	3.7813	1.02609
445	troublesome	1.6	3.9063	0.823188
446	bragging	1.6	3.9375	1.02609
447	unattentive	1.5857	3.8125	0.767909
448	vain	1.5857	3.875	1.17371
449	bossy	1.5857	3.9375	0.593996
450	pessimistic	1.5714	3.7813	0.799172
451	unsporting	1.5571	3.625	0.714079
452	tiresome	1.5571	3.75	0.77205
453	meddlesome	1.5286	3.5625	0.861491
454	cowardly	1.5286	3.8125	0.948447
455	unenthusiastic	1.5286	3.9063	0.774534
456	underhanded	1.5143	3.25	1.29689
457	unsociable	1.5143	3.875	0.775155
458	unsocial	1.5	3.8438	0.891304
459	boastful	1.5	3.9688	0.833333
460	uncompromising	1.4857	3.8125	0.862112
461	hypochondriac	1.4857	3.8438	0.891097
462	smug	1.4571	3.8125	1.09234
463	depressed	1.4571	3.9063	1.15031
464	grouchy	1.4429	3.75	0.540166
465	pompous	1.4429	3.7813	1.17785
466	jealous	1.4429	4	0.859006
467	ungracious	1.4286	3.6563	0.886128
468	fault-finding	1.4286	3.6875	1.17598
469	unappreciative	1.4286	3.8438	1.17598
470	conceited	1.4143	3.5313	0.970807
471	superficial	1.4143	3.5625	0.82588
472	wasteful	1.4143	3.75	0.593996
473	uninspiring	1.4143	3.8125	0.82588
474	intolerant	1.4143	3.9063	0.82588
475	unagreeable	1.4	3.5938	1.31594
476	dishonourable	1.3857	3.75	0.96501
477	gloomy	1.3857	3.875	1.02298
478	unethical	1.3714	3.7813	0.990476
479	petty	1.3714	3.8438	0.932505
480	angry	1.3714	3.9063	1.16439
481	unsympathetic	1.3714	3.9063	0.613665
482	hot-tempered	1.3714	3.9375	0.990476
483	thoughtless	1.3571	3.875	0.928571
484	complaining	1.3429	3.875	1.09814
485	unaccommodating	1.3286	3.6875	0.658592
486	stingy	1.3143	3.6563	1.00124
487	unreasonable	1.3143	3.875	0.653416
488	unpleasing	1.3	3.6875	0.618841
489	prejudiced	1.3	3.8125	1.05362
490	discriminating	1.3	3.8438	1.57536
491	irritable	1.3	3.8438	0.589855
492	self-centred	1.3	3.875	0.792754
493	unfair	1.3	3.875	0.676812
494	overcritical	1.2857	3.9063	1.04762
495	unappealing	1.2714	3.7813	1.09917
496	ungrateful	1.2714	3.875	0.867288
497	negligent	1.2571	3.5625	0.802484
498	scheming	1.2429	3.6563	1.17205
499	cold	1.2429	3.8438	0.940166
500	short-tempered	1.2429	3.9063	0.563354
501	discourteous	1.2	3.2188	1.08986
502	ill-mannered	1.2	3.7188	0.742029
503	quarrelsome	1.2	3.75	1.08986
504	sly	1.2	3.875	0.8
505	neglectful	1.1857	3.8125	0.675155
506	insincere	1.1857	3.8438	0.791097
507	uninteresting	1.1857	3.8438	0.733126
508	narrow-minded	1.1857	3.875	0.675155
509	disagreeable	1.1857	3.9063	0.849068
510	rude	1.1857	3.9688	1.25487
511	scolding	1.1571	3.3125	0.77205
512	resentful	1.1571	3.6875	0.598137
513	humourless	1.1571	3.8438	0.916977
514	snobbish	1.1571	3.875	1.03292
515	greedy	1.1571	3.9688	0.887992
516	unforgiving	1.1429	3.7188	0.703934
517	vulgar	1.1286	3.75	1.07019
518	disturbed	1.1143	3.375	1.00124
519	uncivil	1.1143	3.375	1.0882
520	unpleasant	1.1143	3.9063	0.827329
521	ill-tempered	1.1	3.7813	0.555072
522	shallow	1.1	3.8438	0.728986
523	antisocial	1.0857	3.9063	0.688199
524	unreliable	1.0857	3.9063	0.659213
525	boring	1.0571	3.9375	1.01118
526	phony	1.0429	3.4375	0.940166
527	distrustful	1.0429	3.8438	0.882195
528	disrespectful	0.9714	3.9063	0.897723
529	irritating	0.9714	3.9375	0.72381
530	untruthful	0.9714	3.9688	0.984679
531	impolite	0.9571	3.8438	0.766253
532	annoying	0.9571	3.875	0.679296
533	aggressive	0.9565	3.9063	0.953964
534	obnoxious	0.9429	3.6875	0.924224
535	scornful	0.9286	3.4375	0.675983
536	deceptive	0.9286	3.7813	0.936853
537	insulting	0.9286	3.875	0.878882		NEGATIVE
538	ultra-critical	0.9143	3.7813	0.891097		NEGATIVE
539	unfriendly	0.9143	3.9063	0.572257		NEGATIVE
540	deceitful	0.9	3.8438	0.931884		NEGATIVE
541	mean	0.8857	3.9375	0.769358		NEGATIVE
542	dull	0.8714	3.875	0.606418		NEGATIVE
543	offensive	0.8714	3.875	0.925259		NEGATIVE
544	dislikeable	0.8286	3.6563	0.694824	meaning < 3.7
545	malicious	0.8	3.8438	0.771014		NEGATIVE
546	unkindly	0.7857	3.4063	0.663561	meaning < 3.7
547	untrustworthy	0.7857	3.9375	0.750518		NEGATIVE
548	lifeless	0.7571	3.625	0.650311	meaning < 3.7
549	selfish	0.7429	3.9063	0.541615		NEGATIVE
550	dishonest	0.7429	3.9375	0.628571		NEGATIVE
551	heartless	0.6857	3.875	0.56646		NEGATIVE
552	liar	0.6286	3.9688	0.526708		NEGATIVE
553	unkind	0.6087	3.9063	0.506394		NEGATIVE
554	cruel	0.6	3.9375	0.736232		NEGATIVE
555	hostile	0.5857	3.8125	0.622981		NEGATIVE
556	spiteful	0.5571	3.7813	0.569151		NEGATIVE
557	abusive	0.4143	3.875	0.593996		NEGATIVE
