# Supplementary material for: The Valence of Self-Generated (Status Updates) and Other-Generated (Wall-Posts) Information Determines Impression Formation on Facebook
Source: PLoS One. 2015 Jun 18;10(6):e0125064. doi: 10.1371/journal.pone.0125064 (PMC4472695; doi:10.1371/journal.pone.0125064)
Supplement: S2 Dataset — (XLS) [file pone.0125064.s002.xls]

## Sheet: Dataset s2
Participant_Number	Age	Face1	Face2	Face3	Face4	Face5	Face6	Face7	Face8	Face9	Face10	Face11	Face12	Face13	Face14	Face15	Face16	Face17	Face18	Face19	Face20	Face21	Face22	Face23	Face24	Face25	Face26	Face27	Face28	Face29	Face30
1	20	4	4	2	6	2	8	5	4	7	5	6	5	4	8	4	5	3	6	6	5	4	3	7	5	5	5	3	1	5	5
2	20	6	3	2	3	3	8	9	5	7	7	2	5	2	7	3	5	1	6	8	6	3	1	8	5	4	2	6	2	8	8
3	19	3	5	2	3	3	6	4	4	6	7	5	6	3	8	3	4	3	7	9	5	5	2	9	9	6	3	6	2	7	7
4	20	6	7	3	5	3	7	6	5	7	5	4	4	2	9	5	6	2	7	8	6	4	2	9	8	4	3	7	2	6	8
5	20	4	4	3	5	2	8	9	4	8	5	6	4	3	9	3	5	4	7	8	4	3	3	9	7	4	3	7	1	8	7
6	20	7	6	3	4	2	9	8	5	7	6	7	5	3	10	4	6	3	5	7	6	3	3	10	9	4	2	7	2	9	8
7	18	7	5	5	5	4	4	2	3	4	6	4	6	5	8	6	4	4	5	4	5	4	4	7	7	5	5	6	3	3	7
8	20	4	5	2	4	1	7	3	5	7	5	4	4	2	9	2	4	1	7	7	4	2	2	10	6	3	1	3	1	7	6
9	18	6	7	4	8	3	6	5	4	6	7	2	7	3	8	6	5	3	7	7	5	6	4	8	7	6	6	7	3	5	5
10	21	5	6	4	6	5	6	3	6	6	5	4	6	4	7	4	5	4	7	7	6	4	4	8	6	5	4	6	4	6	6
11	21	6	6	4	6	3	8	4	5	8	5	4	5	2	9	5	5	3	8	8	8	5	4	9	6	3	3	5	3	8	9
12	21	7	7	4	5	3	8	4	5	9	7	5	6	3	9	5	5	2	6	8	7	3	2	10	9	2	3	6	3	9	9
13	21	5	6	2	7	2	7	2	4	6	7	4	4	2	8	5	5	3	7	8	7	5	3	9	5	8	3	5	5	7	8
14	20	7	6	5	6	5	7	6	8	6	7	7	7	5	9	7	6	5	7	7	6	5	4	9	9	5	4	6	4	6	7
15	21	6	6	3	6	5	7	6	6	8	7	7	8	6	8	6	7	4	8	7	5	5	3	9	8	4	3	6	2	8	8
16	19	6	6	5	7	5	7	6	7	7	6	5	6	5	8	5	6	5	7	7	5	4	5	9	8	5	4	7	4	6	6
17	20	5	6	3	5	4	8	5	6	7	5	5	6	4	9	5	6	3	6	7	6	5	3	8	8	4	4	6	3	6	7
18	21	5	8	3	5	3	7	7	2	6	6	6	7	3	9	3	7	2	8	6	4	4	1	7	8	1	1	8	1	7	6
19	20	5	9	2	5	4	8	7	3	7	6	6	6	3	9	5	7	3	9	7	5	5	2	9	7	1	1	8	1	5	7
20	21	6	6	4	6	3	8	4	5	6	6	5	6	3	8	4	7	3	7	8	5	5	2	7	8	1	2	5	3	6	6
