# Supplementary material for: The Valence of Self-Generated (Status Updates) and Other-Generated (Wall-Posts) Information Determines Impression Formation on Facebook
Source: PLoS One. 2015 Jun 18;10(6):e0125064. doi: 10.1371/journal.pone.0125064 (PMC4472695; doi:10.1371/journal.pone.0125064)
Supplement: S3 Dataset — (XLS) [file pone.0125064.s003.xls]

## Sheet: Dataset s3
ParticipantNo	Experimenter	Age	FBuser	HoursUsed	NegS_NegW_q1	NegS_NegW_q2	NegS_NegW_q3	NegS_NegW_q4	NegS_NegW_q5	NegS_NegW_q6	NegS_NegW_q7	NegS_NegW_q8	NegS_NegW_q9	NegS_NegW_q10	NegS_NegW_q11	NegS_NegW_q12	NegS_NegW_q13	NegS_NegW_q14	NegS_NegW_q15	NegS_NeuW_q1	NegS_NeuW_q2	NegS_NeuW_q3	NegS_NeuW_q4	NegS_NeuW_q5	NegS_NeuW_q6	NegS_NeuW_q7	NegS_NeuW_q8	NegS_NeuW_q9	NegS_NeuW_q10	NegS_NeuW_q11	NegS_NeuW_q12	NegS_NeuW_q13	NegS_NeuW_q14	NegS_NeuW_q15	PosS_NegW_q1	PosS_NegW_q2	PosS_NegW_q3	PosS_NegW_q4	PosS_NegW_q5	PosS_NegW_q6	PosS_NegW_q7	PosS_NegW_q8	PosS_NegW_q9	PosS_NegW_q10	PosS_NegW_q11	PosS_NegW_q12	PosS_NegW_q13	PosS_NegW_q14	PosS_NegW_q15
101	1	21	0	1	4	5	3	2	5	4	6	3	6	3	3	5	4	4	5	5	5	4	3	5	4	5	5	5	3	3	5	3	4	4	1	1	2	2	6	6	6	6	5	2	2	6	6	6	2
102	1	20	0	2	5	6	7	3	2	2	4	1	5	4	7	3	2	1	6	6	6	6	3	1	2	4	6	5	6	7	6	1	1	6	6	4	3	3	4	5	5	5	5	3	3	4	5	4	4
103	1	20	0	12	6	6	7	6	1	1	2	6	2	7	7	2	7	0	2	3	6	6	2	2	3	6	5	4	3	6	6	4	4	4	2	4	4	2	4	5	6	4	5	4	6	6	5	5	4
104	1	20	0	12	4	7	7	6	1	2	3	4	2	2	1	2	4	3	6	5	5	5	3	4	4	5	5	4	5	5	5	3	3	5	2	4	3	2	4	3	5	3	6	2	2	5	4	5	3
105	1	20	0	3	7	6	7	3	1	1	4	7	3	7	7	4	1	1	7	5	6	6	2	3	2	6	5	6	6	7	5	2	4	5	3	5	5	5	2	2	2	5	2	5	5	2	2	2	2
106	1	20	0	3	5	6	7	3	1	1	5	5	5	3	7	6	3	2	5	3	6	6	2	2	2	5	5	5	2	7	6	2	2	6	2	5	5	5	2	3	3	3	3	6	6	6	5	5	3
107	1	18	0	1	5	5	4	5	3	3	3	4	3	6	6	3	3	3	4	6	7	6	6	2	2	2	6	2	6	7	3	2	2	2	3	6	5	5	3	4	3	4	3	5	7	3	2	4	5
108	1	18	0	1	7	7	7	5	1	1	2	5	2	6	7	3	3	3	7	4	7	7	2	1	1	3	2	2	6	7	5	4	3	5	3	2	3	2	5	5	6	4	3	2	3	6	6	6	2
109	1	18	0	2.5	6	6	5	4	2	3	4	6	4	5	5	4	2	2	5	3	5	5	3	4	5	5	3	3	3	5	4	3	4	5	5	3	5	2	2	3	6	5	6	2	5	3	4	2	5
110	1	18	0	1	5	5	4	5	3	3	3	5	3	5	5	3	3	3	5	3	3	3	3	5	5	5	4	4	3	4	4	5	5	3	2	2	6	5	5	6	4	3	3	3	3	3	6	5	3
111	1	19	0	2	4	6	6	4	2	2	4	4	4	2	6	4	2	2	5	3	6	6	4	1	2	4	5	4	5	6	5	4	5	3	4	6	6	4	2	2	4	4	4	3	6	4	2	2	5
112	1	19	0	2	4	3	4	2	3	4	5	4	5	5	4	5	4	4	4	6	4	7	4	1	1	2	5	1	7	7	1	2	2	5	2	6	4	6	2	2	2	4	1	6	6	3	4	4	5
113	1	21	0	0.5	5	5	5	3	3	3	5	5	4	4	6	4	3	2	5	5	5	5	3	3	3	5	5	5	3	6	5	3	3	5	3	5	4	3	4	4	5	5	5	5	5	4	3	3	5
114	1	21	0	1.5	4	5	5	3	4	3	5	6	2	4	5	1	3	3	6	1	6	4	5	3	2	3	5	1	6	4	1	5	5	2	4	3	3	5	4	5	3	4	1	6	4	1	5	5	3
115	1	18	0	0.5	4	6	5	2	4	3	4	4	1	2	4	1	3	3	4	6	7	6	2	2	3	3	5	1	5	6	4	3	3	4	4	4	4	2	4	4	6	4	1	2	3	1	3	3	3
116	1	20	0	1	2	3	3	1	4	3	7	3	7	1	5	7	5	5	4	2	3	3	1	5	4	7	2	7	1	6	7	6	6	2	2	2	3	4	5	4	4	4	3	2	4	5	5	5	2
117	1	20	0	2	5	5	6	3	2	2	5	4	2	5	6	2	3	2	6	5	6	6	3	2	2	5	5	3	3	7	3	2	2	6	2	2	3	3	5	6	6	4	3	3	5	3	5	5	4
118	1	18	0	5	6	5	6	3	1	5	5	6	4	3	7	4	1	1	6	5	3	5	2	1	5	6	6	4	5	7	4	3	4	5	5	5	4	4	4	6	4	5	4	5	1	3	2	2	5
119	1	20	0	1	4	7	7	3	1	2	5	4	2	6	7	3	4	2	6	2	6	6	2	1	2	6	4	6	2	7	7	2	2	6	2	6	6	2	2	5	5	3	3	6	7	6	6	4	4
120	1	19	0	1.5	6	6	5	3	3	2	5	5	4	2	5	5	2	2	6	5	6	5	3	3	2	3	3	2	5	6	2	6	3	6	2	3	3	2	5	5	5	3	3	3	2	3	5	6	3
201	2	21	0	1	5	6	6	4	2	2	5	5	1	4	6	2	2	2	6	6	6	6	5	5	2	2	7	1	7	7	1	2	2	6	5	5	5	4	3	3	3	5	2	6	6	1	4	3	5
202	2	20	0	0.66	6	7	7	4	2	2	2	5	5	7	7	5	2	1	6	5	5	5	5	2	3	5	3	3	5	5	5	4	4	4	7	3	7	2	1	1	5	2	5	7	6	4	3	2	2
203	2	22	0	2	7	6	6	2	2	2	2	4	5	2	7	4	1	1	7	7	3	6	7	1	1	1	7	1	7	7	1	1	1	7	3	2	5	6	2	2	2	6	2	5	7	1	5	3	6
204	2	19	0	0.5	3	7	7	6	1	4	2	5	2	6	6	1	6	5	3	5	7	7	5	1	1	3	5	1	4	7	1	4	3	5	2	2	4	6	5	5	3	2	1	5	4	2	1	3	4
205	2	21	0	0.1	4	3	2	2	4	4	5	6	6	3	4	6	4	4	4	2	4	3	6	3	4	3	3	2	6	5	3	6	6	3	3	2	3	4	5	5	5	3	4	3	2	4	6	5	3
206	2	21	0	0.1	7	2	6	1	2	4	6	6	1	3	7	5	1	3	6	7	2	7	6	1	1	1	7	1	7	7	1	1	1	7	3	5	7	6	1	3	2	5	1	7	7	2	6	5	3
207	2	21	0	0.5	6	7	7	3	2	3	4	6	2	6	7	3	2	2	6	6	6	6	6	2	2	3	6	3	5	5	3	5	3	6	5	4	5	3	5	6	5	6	3	6	3	5	5	6	4
208	2	19	0	1	7	7	6	2	3	2	6	4	4	6	7	4	1	1	4	7	7	7	4	1	1	5	5	4	7	7	6	2	2	2	3	3	2	1	3	4	6	4	5	2	4	6	3	5	3
209	2	20	0	2	5	6	6	4	2	3	3	6	2	6	7	5	4	2	2	2	6	6	5	2	3	3	5	2	7	7	7	3	3	5	4	2	4	3	3	5	5	4	5	3	5	6	6	5	5
210	2	20	0	2	5	7	7	5	1	2	1	5	3	5	7	1	2	1	7	7	7	6	5	2	2	2	6	2	5	5	3	3	3	5	3	5	4	2	2	2	3	2	2	2	6	2	2	2	5
211	2	21	0	2	5	6	6	6	2	4	3	5	3	5	6	2	2	2	6	6	4	5	5	3	3	3	6	2	6	6	2	3	3	5	5	5	4	2	4	4	5	5	5	3	4	4	3	3	5
212	2	20	0	0.5	6	7	6	2	2	2	5	3	5	3	7	3	4	2	6	3	5	5	2	4	4	6	3	5	3	6	5	5	5	2	7	2	5	1	2	2	7	2	6	2	7	6	1	2	6
213	2	19	0	1	4	5	5	3	3	3	5	4	5	5	5	4	4	3	4	2	5	5	4	2	2	4	2	4	4	5	4	6	6	2	5	5	5	4	3	3	4	4	4	6	6	4	2	2	6
214	2	20	0	1.5	4	6	5	2	3	2	3	6	3	3	5	2	3	2	5	3	5	6	5	2	2	5	5	2	6	5	2	4	3	5	2	3	4	3	3	5	5	5	5	3	6	5	3	5	2
215	2	18	0	1.5	5	6	5	3	1	1	4	4	5	6	6	3	2	1	6	4	5	5	5	2	4	3	4	2	7	7	2	2	2	2	2	1	1	4	6	7	6	4	5	5	2	3	5	6	2
216	2	19	0	2.5	5	6	6	3	3	3	5	4	3	6	3	2	2	2	4	5	5	5	3	3	3	5	5	3	7	6	6	6	6	3	2	2	4	1	5	5	6	4	6	3	5	6	4	3	5
217	2	19	0	1	5	6	4	1	4	5	5	3	1	3	5	3	3	3	5	6	6	6	2	1	3	4	3	2	4	6	5	1	1	6	2	5	6	2	4	5	6	3	2	5	6	3	2	1	6
218	2	21	0	2	5	6	7	3	2	3	4	4	4	5	7	3	4	2	6	6	5	6	5	2	3	4	5	2	7	6	5	6	3	5	2	5	4	2	4	5	6	3	2	5	6	2	5	1	5
219	2	19	0	1.5	5	4	6	3	3	4	5	4	5	3	6	3	4	3	5	3	3	7	1	2	4	7	4	6	2	7	6	4	4	4	2	3	6	3	2	5	6	4	2	4	2	5	5	5	3
220	2	21	0	2	5	6	5	3	4	3	5	2	2	5	5	2	4	4	3	3	6	5	5	2	3	3	5	1	6	6	1	5	5	3	2	5	4	2	4	4	5	3	2	3	6	2	5	5	2
[truncated: 189 more columns]
