# Supplementary material for: The Valence of Self-Generated (Status Updates) and Other-Generated (Wall-Posts) Information Determines Impression Formation on Facebook
Source: PLoS One. 2015 Jun 18;10(6):e0125064. doi: 10.1371/journal.pone.0125064 (PMC4472695; doi:10.1371/journal.pone.0125064)
Supplement: S4 Dataset — (XLS) [file pone.0125064.s004.xls]

## Sheet: Dataset s4
ParticipantNo	PosS_PosW	NegS_NegW	NeuS_NeuW	PosS_NegW	PosS_NeuW	NegS_PosW	NegS_NeuW	NeuS_PosW	NeuS_NegW	Notes
101	1	9	7	5	4	6	8	2	3
102	1	8	4	6	3	5	9	2	7
103	3	9	4	5	2	8	7	1	6
104	1	9	4	5	3	7	6	2	8
105	1	9	7	8	2	4	6	3	5
106	1	9	4	7	3	5	8	2	6
107	1	8	4	7	3	5	9	2	6
108	1	9	5	3	4	6	7	2	8
109	2	6	3	9	4	5	7	1	8
110	2	8	5	3	7	9	6	1	4
111	1	8	5	6	2	3	9	4	7
112	1	7	4	6	2	5	8	3	9
113	2	9	5	7	4	1	6	3	8
114	2	8	5	9	4	6	7	1	3
115	1	8	2	5	3	7	9	4	6
116	1	8	4	6	3	9	7	2	5
117	4	9	3	2	1	7	8	5	6
118	2	9	3	6	4	5	8	1	7
119	2	9	4	6	3	5	7	1	8
120	2	9	3	5	4	7	8	1	6
201	1	8	4	5	3	6	9	2	7
202	4	9	1	8	3	6	7	2	5
203	1	9	3	5	4	7	8	2	6
204	1	8	3	6	4	7	5	2	9
205	4	6	2	3	7	5	9	1	8
206	1	7	5	8	3	4	6	2	9
207	1	6	4	7	3	5	9	2	8
208	2	7	4	9	3	6	8	1	5
209	1	7	4	5	3	6	9	2	8
210	4	9	2	6	1	5	8	3	7
211	2	8	3	8	4	5	9	1	7	Participant have given 2 '8's.
212	1	9	5	8	4	3	6	2	7
213	3	9	5	8	2	4	7	1	6
214	2	8	3	9	6	4	7	1	5
215	1	9	5	2	7	6	8	3	4
216	3	8	1	5	3	9	7	2	6	Participant has given 2 '3's
217	1	8	7	5	3	6	9	2	4
218	1	7	8	5	3	6	9	2	4
219	2	8	4	7	3	5	6	1	9
220	2	9	6	7	4	3	8	1	5
